# Supplementary material for: Sentiment analysis of vegan related tweets using mutual information for feature selection
Source: PeerJ Comput Sci. 2022 Dec 5;8:e1149. doi: 10.7717/peerj-cs.1149 (PMC9748844; doi:10.7717/peerj-cs.1149)
Supplement: Supplemental Information 1 [file peerj-cs-08-1149-s001.zip]

Archive with 1 entries (1 files):
- Annotated Data Set.xlsx
