# Supplementary material for: Sentiment analysis of vegan related tweets using mutual information for feature selection
Source: PeerJ Comput Sci. 2022 Dec 5;8:e1149. doi: 10.7717/peerj-cs.1149 (PMC9748844; doi:10.7717/peerj-cs.1149)
Supplement: Supplemental Information 1 [file peerj-cs-08-1149-s001.zip › Annotated Data Set.xlsx]

## Sheet: Sheet1
#	Tweet	Weighted AVG	Annotation	VADER sentiment	Spacy Sentiment	PMI-based Sentiment
1	Moral consistency requires veganism. Go vegan today!	2.14	1	Neutral	Neutral	Positive
2	I don't care what our desperate primate ancestors ate to *survive.* Real men do not murder weak, helpless, little creatures.	-2.43	-1	Positive	Negative	Neutral
3	Coke Bottle Redesign: Stackable, space friendly and 100% plant-based	2.86	1	Positive	Positive	Positive
4	A great review from MyBeautyBunny! Dr. Sharp’s Cruelty-Free Dental Care Solution	2.86	1	Positive	Positive	Positive
5	Over 110M animals r killed in the food industry every single day.Can u really put off going vegan or talking 2 others about veganism?	-2.29	-1	Negative	Negative	Negative
6	What's more like God? Wants you to enslave, breed and murder innocent beings? Or protect them from those acts?	-2.57	-1	Negative	Positive	Negative
7	Great article on my friend Dr. Dean Ornish..breakthrough studies how 2 reverse disease through plant based diets	2.86	1	Positive	Positive	Positive
8	Sitting in a vegan cafe in Montreal called aux vivres! Everyone is under 25 Which makes me feel old but encouraged for future of veganism!	3.57	1	Positive	Positive	Positive
9	Congrats! RT full days as a vegetarian!! Much easier than I thought! Thanks	3.57	1	Positive	Positive	Positive
10	Why plant-based omega-3 fats are better for your health	1.14	1	Positive	Positive	Positive
11	#FurKills with so many cruelty-free alternatives around, you don't have to encourage the killing of millions of animals.	-0.86	-1	Negative	Positive	Negative
12	Sorry Vegans, steak taste good.	0.57	1	Positive	Positive	Neutral
13	I want bacon..I could never be a vegetarian..never ever	-3.29	-1	Positive	Neutral	Negative
14	Stupid Questions (and clever answers) about veganism never gets old	-0.29	-1	Negative	Negative	Negative
15	I think it's super super annoying when recipes say "they'll never believe it's vegan!" - like vegan food tastes like poo or something.	-3.57	-1	Positive	Negative	Negative
16	You can't convince anyone of the benefits of vegetarian/veganism when your diet consists of multiple fake meats. Just admit you want meat.	-2.29	-1	Negative	Negative	Negative
17	Stupid Questions (and clever answers) about veganism never gets old	-0.29	-1	Negative	Negative	Negative
18	It’s really simple - for a healthy body and a healthy planet, move towards a plant-based diet.	3.86	1	Positive	Positive	Positive
19	I hate when people say 'I'm a vegetarian except for fish.' Right, and I'm a virgin except for all that sex I had.	-3.29	-1	Negative	Negative	Negative
20	I used to use MAC makeup but found out they test on animals! NO! I am excited to say that STILA and NARS and URBAN DECAY are cruelty free!	1.29	1	Negative	Positive	Negative
21	When people throw veganism in people's faces its annoying as hell. It's a lifestyle choice, doesn't mean everyone wants to do it...	-2.14	-1	Negative	Negative	Negative
22	You can be fashionable and cruelty free at the same time. See these shoes.	2.29	1	Negative	Positive	Neutral
23	my healthy goals are to lose 10 pounds, drink more water and use more plant-based foods.	3.14	1	Neutral	Positive	Positive
24	I just received a wonderful new cookbook called Crazy Sexy Kitchen. What an amazing plant based cookbook	4.29	1	Positive	Positive	Positive
25	Did you know 1 cup of cooked green peas provides 1/3 your daily fiber?	1.86	1	Neutral	Negative	Positive
26	I love seaweed salad. And vegan sushi.	2.86	1	Positive	Positive	Positive
27	The #vegan food options are endless. #veggies #beans #tofu #grains #mmmm	2.86	1	Neutral	Neutral	Positive
28	i could never ever be a vegetarian . . bacon &amp; steak are waaay too good 😍	-0.86	-1	Positive	Positive	Negative
29	Proud to have worked with my friend for a interview about veganism. We are also giving away his art	2.43	1	Positive	Positive	Positive
30	My boss wants to make me a vegan soy burger.Whoa slow down there.	0.86	1	Neutral	Neutral	Neutral
31	Going vegetarian is the smart thing to do, ultimately. These food companies are out to kill us. Lol!	-1	-1	Negative	Positive	Negative
32	Bro if someone's pressuring you into veganism just soy no.	-0.43	-1	Negative	Neutral	Negative
33	Just stocked up on Sophie's Kitchen at Whole Foods :) #vegan	2	1	Positive	Positive	Positive
34	If animals could speak, mankind would weep -- GO #CRUELTYFREE	-0.57	-1	Negative	Neutral	Negative
35	Vegans are hotter. Could it be because we aren't polluted by the energy of terrified, suffering animals slaughtered for greed ? Yup	-0.43	-1	Negative	Neutral	Negative
36	my veggie take on your tuna and jiggy greens #Yummy	1.57	1	Neutral	Neutral	Positive
37	It's so frustrating and upsetting when people just don't get what being cruelty-free is all about... It's just that... CRUELTY FREE!!	-2.57	-1	Negative	Positive	Negative
38	Making #vegan brunch this weekend? Here's a recipe for Fiery Tofu Benedict	2.43	1	Negative	Neutral	Positive
39	If you eat meat every day, you already know that can't be good. Why not join the millions skipping it tomorrow for #MeatlessMonday?	1.29	1	Negative	Positive	Negative
40	L'Oreal: Stop testing on animals or using any animal products! Go cruelty free!	-1.57	-1	Negative	Positive	Negative
41	being a vegetarian is hard and easy. you know what i mean? going strong tho :)	1	1	Positive	Positive	Positive
42	Really enjoyed tonight. Superior food at reasonable prices. My vegetarian lasagne was top class. Recommended.	4	1	Positive	Positive	Positive
43	Becoming a vegetarian would be a huge missed steak.	-2	-1	Positive	Positive	Negative
44	Those images are disgusting, why upload them. #veggie #animalrights #no	-3	-1	Negative	Negative	Negative
45	It seems like most vegan foods have palm oil in them. Doesn't that go against animal welfare? Are there other products? #VegQ	-2	-1	Positive	Positive	Negative
46	This is the power of eating plants. Just one vegan meal can save so many resources and improve your…	3.29	1	Positive	Positive	Positive
47	Veganism is not a practical solution because some indigenous cultures rely on meat for their survival? Guess what	-2	-1	Negative	Neutral	Negative
48	"Stop shoving veganism down people's throats!"	-3.29	-1	Negative	Positive	Negative
49	Just because it's a small #farm doesn't mean it's cruelty free.	-1.43	-1	Positive	Negative	Negative
50	Vegetarian ? You mean bad hunter	-2.71	-1	Negative	Negative	Negative
51	I could never be a vegetarian. I love animals, but I love how they taste even more.	-0.14	-1	Negative	Positive	Negative
52	Ashamed to say I enjoyed Ciara veggie dinner	0.71	1	Positive	Positive	Positive
53	Next person that calls anything made from a plant MILK...is getting punched in the teats.	-1.86	-1	Neutral	Neutral	Negative
54	Oh, so you're a vegan? Those leather shoes look great on you.	1.29	1	Positive	Positive	Positive
55	Just added a vegetarian option to our menu for Wednesday! You don't want to miss out on this	3	1	Positive	Neutral	Positive
56	Note: Veggie Straws are superior veggie snacks. Other brands are not acceptable.	1.57	1	Positive	Positive	Positive
57	And vegans are the crazy ones...#veganproblems #AnimalsMatter #BoycottTheZoo #veganculture #veganism #veganhour	-1.86	-1	Negative	Negative	Negative
58	Start discovering #crueltyfree and #vegan beauty products today! Here are the latest additions to the shop	2	1	Positive	Positive	Positive
59	#Calcium fortified foods e.g. tofu, plant milk, juice are really helpful too, no doubt #vegan	3.14	1	Negative	Positive	Neutral
60	When ppl find out you don't eat pork (for w/e reason) or you're pesco/vegetarian/vegan...they go out of their way to make you uncomfortable.	-2	-1	Negative	Negative	Negative
61	Simply stating "I'm vegan" is thought as shoving views down others throats, but bacon milk hamburger commercials are ok? #vegan #vegrunchat	-2	-1	Positive	Positive	Negative
62	Did you know plant-based protein provides pure, natural energy, directly from the sun?	3	1	Positive	Positive	Positive
63	#Flexitarian diet: mostly plant-based with small portions of meat, fish and poultry.	0.86	1	Positive	Positive	Neutral
64	Healthy veggies + plant-based supplements go together like peas and carrots. Or like me &amp; my fave veggie.	3	1	Positive	Positive	Positive
65	LA vegans can now enjoy 'plant-milk' caprese mozzarella at the new in WeHo:	2.71	1	Positive	Positive	Positive
66	Amazing news: this app tells you if your beauty products are cruelty-free	3.43	1	Positive	Positive	Positive
67	I'm gonna upload this Cube and then after that I'm staying off Twitter and YT for the night, I want to not be on the computer so much haha.	1.14	1	Positive	Positive	Neutral
68	New McCafe concept in Australia serves tofu, pulled pork and eggplant salad	1.14	1	Neutral	Positive	Negative
69	Evanna Lynch says she recently went vegan so she's sad she can't eat Butterbeer Ice Cream anymore.	-0.86	-1	Negative	Negative	Neutral
70	Milk industry starting campaign because milk sales are down, plant milk sales are up and people know milk's unhealthy and cruel #milktruth	-2	-1	Negative	Negative	Negative
71	I'm still not giving my meat up lol. Even though Some Vegetarian food is good	1.14	1	Positive	Positive	Neutral
72	i wish so badly that i had the willpower to be a vegetarian 💔 :/	0.29	1	Negative	Negative	Neutral
73	Anyone whose interested in veganism, body positivity, POC issues or feminism I would really like to hear your stories to put in my zine.	2.14	1	Positive	Positive	Positive
74	Thank-you for the delivery today, the new #plantmilk blends are amazing	3.86	1	Positive	Positive	Positive
75	There are so many stereotypes about veganism and they're all fucking stupid.	-2	-1	Negative	Negative	Neutral
76	"veganism is not a diet. it's a liberation movement"	0.86	1	Neutral	Neutral	Neutral
77	5 reasons to choose plant protein over animal.	1.43	1	Neutral	Neutral	Positive
78	Enjoying the vegan treats at Café Petit Gâteau	3.14	1	Positive	Positive	Positive
79	The best ever vegan shot. A Melbourne macchiato: mushroom espresso, porcini consommé	3.71	1	Positive	Positive	Positive
80	I'M GETTING VERY VERY SICK OF PEOPLE TRYING TO FORCE VEGANISM ONTO OTHERS I RESPECT YOUR CHOICE BUT YOU CANT GO AROUND SHAMING PEOPLE	-3.71	-1	Negative	Negative	Positive
81	you can't drop meat? seems a lil selfish if you like animals so much. vegetarians/vegans are usually healthier than carnists	-1.57	-1	Positive	Negative	Neutral
82	Fruits, veggies, legumes, nut, seeds, whole grains are some healthy vegan choices. Fried dough not so much.	1.57	1	Positive	Positive	Positive
83	As promised... our review of CASHEW VEGAN CAFE in sunny down town Chattanooga!	1.14	1	Positive	Negative	Neutral
84	Vancouver is home to so many great plant-based restaurants like and the classic	2.57	1	Positive	Positive	Positive
85	#Veganism isn't a diet. It's not even about "loving animals". It has world-wide implications and it benefits every living being on Earth.	3	1	Negative	Positive	Positive
86	can yall please stop saying veganism is a white thing?? like damn stop erasing poc that are vegans wtf	-3.29	-1	Negative	Negative	Negative
87	when u make a valid point about veganism and the only thing people can say are "i'm still gonna enjoy my burgers"	-2	-1	Positive	Positive	Neutral
88	Vegans swear they don't eat meat but wanna make their food look like.... meat.... I don't understand	-2.29	-1	Negative	Neutral	Neutral
89	I’d just like to say that I’ve eaten tofu on a consistent basis since I was born and I’m still alive and well. So it would be nice if you would refrain from spreading misinformation. Thank you.	2.57	1	Positive	Positive	Positive
90	My mom just convinced my grandma to transition to veganism!! So excited	3.57	1	Positive	Positive	Positive
91	Baked something for the first time in over a decade, a vegan rhubarb and custard bake. Big hole was the mistake of doing a taste test; thankfully it's not a disaster despite my inexperience. Hopefully the beginning of something fun!	1.57	1	Positive	Positive	Negative
92	I became a vegetarian out of compassion for animals and to live as healthy as possible.	2.71	1	Positive	Positive	Positive
93	Veganism is a form of self-harm.	-3.86	-1	Neutral	Neutral
94	More plant-based burgers comin' your way!	3	1	Neutral	Positive	Positive
95	This is a global problem. Both cows and goats endure extreme abuse. This needs to end! Please consume plant milk, cheese, yoghurt. Dont support the industry by paying for it 🙏	-2.14	-1	Negative	Negative	Negative
96	Why not just say "roasted cabbage"? Why must you always include meat in your veganism?!	-2.86	-1	Neutral	Neutral	Negative
97	"It blew me away how fast I saw results on a whole-food, plant-based diet."	1.86	1	Neutral	Positive	Positive
98	I wanna go vegan soooooo bad But my love for cheese runs so deep it’s SICK	-1.86	-1	Negative	Negative	Positive
99	Many people don't realise (or choose to ignore) the fact that animal abuse is behind their meat, dairy and eggs. If you are against animal abuse, then stop arguing against veganism.	-4	-1	Negative	Positive	Negative
100	EVERYTHING is ENERGY. I choose to eat plant-based for this reason... the vibrational frequency in food is MUCH higher in fresh raw fruits and vegetables, legumes and grains	3.57	1	Positive	Positive	Positive
